# Supplementary material for: Amphiphilic Graft Copolymers as Templates for the Generation of Binary Metal Oxide Mesoporous Interfacial Layers for Solid-State Photovoltaic Cells
Source: Nanomaterials (Basel). 2024 Feb 13;14(4):352. doi: 10.3390/nano14040352 (PMC10891625; doi:10.3390/nano14040352)
Supplement: Supplementary file 1 [file nanomaterials-14-00352-s001.zip]

Archive with 1 entries (1 files):
- nanomaterials-2853612-supplementary.pdf
